# Supplementary material for: Threshold-Anchored Mechanomyography Metrics for Patient Stratification in Spinal Decompression: Associations with Early Pain Outcomes
Source: J Pers Med. 2025 Nov 21;15(12):564. doi: 10.3390/jpm15120564 (PMC12734088; doi:10.3390/jpm15120564)
Supplement: Supplementary file 1 [file jpm-15-00564-s001.zip]

Archive with 4 entries (4 files):
- Supplementary File S1-MMG_Datafile.xlsx
- Supplementary File S2-MMG_Submission_Supplement.xlsx
- Supplementary File S3-mmg_comprehensive_supplement.py
- Supplementary File S4-Statistical_Validation.pdf
