# Supplementary material for: Threshold-Anchored Mechanomyography Metrics for Patient Stratification in Spinal Decompression: Associations with Early Pain Outcomes
Source: J Pers Med. 2025 Nov 21;15(12):564. doi: 10.3390/jpm15120564 (PMC12734088; doi:10.3390/jpm15120564)
Supplement: Supplementary file 1 [file jpm-15-00564-s001.zip › Supplementary File S1-MMG_Datafile.xlsx]

## Sheet: Sheet1
PATIENT #	PROCEDURE	Decompression =1 Decom+Fusion =2	REGION	SIDE	LEVEL	MMG		NPS
						PRE	POST	PRE	POST
1	Right L4-5, L5-S1 MIS Discectomy	1	Lumbar	Right	L4	5	1	10	0
				Right	L5	20	2
2	Left L2-3 MIS Discectomy Redo	1	Lumbar	Left	L2	13	3	10	4
3	Left C7-T1 MIS foraminotomy	1	Cervical	Left	C7	14	7	10	0
4	Left L3-4 MIS Discectomy. Redo	1	Lumbar	Left	L3	7	4	4	0
5	L3-5 TLIF. Open. Decompression L3-4	1	Lumbar	Right	L3	12	6	8	3
				Left	L3	10	3
6	Left L5-S1 MIS decompression	1	Lumbar	Left	L5	15	2	6	0
7	Left L4-5 MIS discectomy	1	Lumbar	Left	L4	10	2	10	0
8	Left L4-5 MIS discectomy	1	Lumbar	Left	L4	11	9	8	7
9	L3-S1 TLIF AND FUSION WITH 3 LEVEL DECOMPRESSION	2	Lumbar	Left	L3	8	1	6	0
				Left	L4	16	10
				Left	L5	10	9
				Right	L3	8	3
				Right	L4	10	2
				Right	L5	6	2
10	Left L4-5 Decompression in conjunction w/ TLIF & fusion @ L3-5	2	Lumbar	Left	L5	9	2	2	0
				Left	L4	7	2
11	C4 corpectomy	2	Cervical	Left	C4	5	4	3	0
				Left	C5	3	3
				Right	C4	2	2
				Right	C5	5	2
12	L3-5 DECOMPRESSION AND LUMBAR LAMINOTOMY BILATERAL L2-3, L3-4, L4-5 FORAMINOTOMY	1	Lumbar	Left	L2	4	2	0	0
				Left	L3	4	2
				Left	L4	4	2
				Left	L5	6	2
				Right	L2	9	2
				Right	L3	4	2
				Right	L4	5	2
				Right	L5	4	1
13	Right L4-5 TLIF & Fusion	2	Lumbar	Left	L5	5	3	6	0
				Right	L5	8	2
				Right	L4	5	3
				Left	L4	5	4
14	MIS L4-5 TLIF	2	Lumbar	Left	L4	3	3	8	4
				Left	L5	8	4
				Right	L5	3	2
				Right	S1	4	4
15	MIS L3-4 TLIF, right side approach	2	Lumbar	Right	L3	1	1	5	0
				Right	L4	1	1
16	2 lvl MIS L3-5 decompression, laminotomy, foraminotomy	1	Lumbar	Left	L5	18	5	5	1
17	C1-T1 decompressio & fusion	2	Cervical	Left	C6	4	4	8	0
				Left	C7	10	3
				Right	C6	6	3
				Right	C7	8	4
18	revision surgery & extension up to L1 & possible TLIF L1-2	2	Lumbar	Left	L2	21	11	8	3
				Right	L2	20	12
19	Right MIS L4-5 interbody fusion & pedicle screw fixation w/ O-arm	2	Lumbar	Right	L5	14	3	5	0
20	3 lvl lumbar decompression & fusion L3-5 w/ 3lvl TLIF w/ O-arm	2	Lumbar	Right	L4	6	3	10	3
				Right	L5	3	2
21	c3-7 ACDF	2	Cervical	Right	C4	5	2	9	0
				Right	C6	4	2
22	Redo Anterior approach C3-4, c6-7	2	Cervical	Right	C4	4	2	7	3
				Right	C7	4	2
23	C3-6 ACDF	2	Cervical	Right	C4	9	9	6	6
				Right	C5	5	5
				Right	C6	6	6
24	C4-5 & C5-6 Anterior cervical arthroplasty	2	Cervical	Right	C5	1	1	6	1
				Right	C6	2	1
25	C3-7 ACDF	2	Cervical	Left	C4	4	2	8	0
				Right	C4	3	2
26	Redo Right MIS L5-S1, TLIF & pedicle screw w/ O-arm	2	Lumbar	Right	S1	9	2	8	0
27	3 lvl ACDF C3-6	2	Cervical	Right	C4	6	6	9	6
				Left	C4	5	3
28	L5-S1 left sided MIS discectomy	1	Lumbar	Left	L5	10	3	9	3
29	redo percutaneous left sided approach for L4-5 TLIF with pedicle screw fixation w/ O-arm	2	Lumbar	Left	L5	4	2	8	0
				Left	L4	2	1
30	L2-S1 DECOMPRESSION TLIF AND PEDICLE SCREW FIXATION WITH O-ARM	2	Lumbar	Right	L3	4	1	2	0
				Right	L4	8	3
				Right	L5	1	1
				Right	S1	3	2
				Left	L3	5	1
				Left	L4	2	2
				Left	L5	1	1
				Left	S1	2	2
31	Revision & extension of previous fusion w/ L2-3 decompression & TLIF w/ O-Arm	2	Lumbar	Right	L2	17	5	4	2
				Right	L3	2	2
				Left	L2	4	4
				Left	L3	3	2
32	Redo Posterior cervical approach for laminectomy and c2-t2 fixation w/ c2-4 decompresssion and t1-2 transpedicular disections w/ O-arm	2	Cervical	Left	C4	5	5	6	2
				Left	T1	9	2
				Right	C4	7	7
				Right	T1	10	8
33	right minimally invasive approach for right side L3-4 TLIF & pedicle fixation w/ o-arm	2	Lumbar	Right	L3	3	2	7	0
				Right	L4	4	2
34	right side MIS TLIF	2	Lumbar	Right	L4	6	1	8	1
				Right	L5	5	1
35	right sided approach for L3-4, L4-5, L5-S1 TLIF & pedicle screw fixation w/ airo ct	2	Lumbar	Right	L5	5	3	7	0
				Left	L5	7	4
				Right	L4	10	3
36	right sided MIS decompression L4-5	1	Lumbar	Left	L4	10	1	9	5
				Left	L5	16	1
				Right	L4	4	2
				Right	L5	5	2
37	revision surgery w/ decompression & extension up to L2 w/ O arm	2	Lumbar	Left	L2	20	2	6	2
				Left	L3	7	4
				Right	L3	7	3
				Left	L4	14	4
				Right	L4	21	3
38	Right side approach for percutaneous L4-5, L5-S1, TLIF & pedicle screw fixation w/ O-arm	2	Lumbar	Right	L4	11	3	5	0
				Right	L5	8	1
				Right	S1	6	1
39	Right sided MIS flor L4-5 Bilateral decompression & TLIF	2	Lumbar	Left	L5	11	3	0	0
				Right	L4	9	5
				Right	L5	4	3
40	L3-S1 TLIF		Lumbar	Left	L5	3	1	3	0
41	L5/S1 TLIF		Lumbar	Left	L5	12	3	9	2
				Right	L5	7	3
				Left	S1	8	2
				Right	S1	18	3
42	L4/5 Fusion		Lumbar	Left	L5	12	4	7	1
				Right	L5	14	4
