# Supplementary material for: Threshold-Anchored Mechanomyography Metrics for Patient Stratification in Spinal Decompression: Associations with Early Pain Outcomes
Source: J Pers Med. 2025 Nov 21;15(12):564. doi: 10.3390/jpm15120564 (PMC12734088; doi:10.3390/jpm15120564)
Supplement: Supplementary file 1 [file jpm-15-00564-s001.zip › Supplementary File S2-MMG_Submission_Supplement.xlsx]

## Sheet: README
Field	Value
Sheet	README
Purpose	How to use this workbook and reproduce all numbers.
How to read	Read top-to-bottom. Each sheet begins with an INFO block, then the data table.
Item	Value
What is this file?	Single, comprehensive supplement for peer review—numbers computed only from MMG_Datafile.xlsx.
Raw-data dependency	MMG_Datafile.xlsx (same folder). No other files used.
Primary definitions	TE = max(mean_post−2.0, 0); TRR (patient-mean) = ((mean_pre−2.0)−max(mean_post−2.0,0))/(mean_pre−2.0); MCID = ≥2 NPS points OR ≥30%.
Denominators	Correlations use pairwise-complete samples: e.g., TRR–outcome n=38 (requires baseline pain>0 and TRR definable).
Reproducibility	Run: python mmg_make_comprehensive_supplement.py
Contact	Statistical contact: corresponding author/statistician.

## Sheet: TOC
Field	Value
Sheet	TOC
Purpose	Navigation index for the workbook.
How to read	See the 'Purpose' column to jump to the sheet you need.
Order	Sheet	Purpose
1	RAW_Sheet1	Provenance of raw table (post header-strip).
2	Nerve_Level_Clean	One row per nerve; cleaned variables.
3	Patient_Level_Clean	One row per patient; derived variables.
4	Verify_Nerve_Stats	Nerve-level summary metrics.
5	Verify_Patient_Stats	Patient-level summary metrics.
6	Correlations_Pearson_Spearman	Pairwise associations with % pain improvement.
7	Correlations_Models	Compact model summary and key CIs/p-values.
8	CrossValidation	LOOCV performance for continuous models.
9	TE_TwoPart	Two-part TE analysis (TE=0 vs >0 and slope among TE>0).
10	Logit_CompleteRelief_TE	Logistic diagnostics for complete relief (TE predictor).
11	Logit_MCID_TE	Logistic diagnostics for MCID (TE predictor).
12	Anchor_Sensitivity	Sensitivity of TE definition to 1.5–2.5 mA anchor.
13	Thresholds_MCID	Operating characteristics for exploratory cutpoints.

## Sheet: RAW_Sheet1
Field	Value
Sheet	RAW_Sheet1
Purpose	Provenance copy of the raw data sheet (after removing header rows).
How to read	Use for auditing only; analyses operate on the cleaned nerve/patient tables.
patient_id	procedure_desc	Decompression =1 Decom+Fusion =2	region	side	level	mmg_pre	mmg_post	nps_pre	nps_post
1	Right L4-5, L5-S1 MIS Discectomy	1	Lumbar	Right	L4	5	1	10	0
1	Right L4-5, L5-S1 MIS Discectomy			Right	L5	20	2
2	Left L2-3 MIS Discectomy Redo	1	Lumbar	Left	L2	13	3	10	4
3	Left C7-T1 MIS foraminotomy	1	Cervical	Left	C7	14	7	10	0
4	Left L3-4 MIS Discectomy. Redo	1	Lumbar	Left	L3	7	4	4	0
5	L3-5 TLIF. Open. Decompression L3-4	1	Lumbar	Right	L3	12	6	8	3
5	L3-5 TLIF. Open. Decompression L3-4			Left	L3	10	3
6	Left L5-S1 MIS decompression	1	Lumbar	Left	L5	15	2	6	0
7	Left L4-5 MIS discectomy	1	Lumbar	Left	L4	10	2	10	0
8	Left L4-5 MIS discectomy	1	Lumbar	Left	L4	11	9	8	7
9	L3-S1 TLIF AND FUSION WITH 3 LEVEL DECOMPRESSION	2	Lumbar	Left	L3	8	1	6	0
9	L3-S1 TLIF AND FUSION WITH 3 LEVEL DECOMPRESSION			Left	L4	16	10
9	L3-S1 TLIF AND FUSION WITH 3 LEVEL DECOMPRESSION			Left	L5	10	9
9	L3-S1 TLIF AND FUSION WITH 3 LEVEL DECOMPRESSION			Right	L3	8	3
9	L3-S1 TLIF AND FUSION WITH 3 LEVEL DECOMPRESSION			Right	L4	10	2
9	L3-S1 TLIF AND FUSION WITH 3 LEVEL DECOMPRESSION			Right	L5	6	2
10	Left L4-5 Decompression in conjunction w/ TLIF & fusion @ L3-5	2	Lumbar	Left	L5	9	2	2	0
10	Left L4-5 Decompression in conjunction w/ TLIF & fusion @ L3-5			Left	L4	7	2
11	C4 corpectomy	2	Cervical	Left	C4	5	4	3	0
11	C4 corpectomy			Left	C5	3	3
11	C4 corpectomy			Right	C4	2	2
11	C4 corpectomy			Right	C5	5	2
12	L3-5 DECOMPRESSION AND LUMBAR LAMINOTOMY BILATERAL L2-3, L3-4, L4-5 FORAMINOTOMY	1	Lumbar	Left	L2	4	2	0	0
12	L3-5 DECOMPRESSION AND LUMBAR LAMINOTOMY BILATERAL L2-3, L3-4, L4-5 FORAMINOTOMY			Left	L3	4	2
12	L3-5 DECOMPRESSION AND LUMBAR LAMINOTOMY BILATERAL L2-3, L3-4, L4-5 FORAMINOTOMY			Left	L4	4	2
12	L3-5 DECOMPRESSION AND LUMBAR LAMINOTOMY BILATERAL L2-3, L3-4, L4-5 FORAMINOTOMY			Left	L5	6	2
12	L3-5 DECOMPRESSION AND LUMBAR LAMINOTOMY BILATERAL L2-3, L3-4, L4-5 FORAMINOTOMY			Right	L2	9	2
12	L3-5 DECOMPRESSION AND LUMBAR LAMINOTOMY BILATERAL L2-3, L3-4, L4-5 FORAMINOTOMY			Right	L3	4	2
12	L3-5 DECOMPRESSION AND LUMBAR LAMINOTOMY BILATERAL L2-3, L3-4, L4-5 FORAMINOTOMY			Right	L4	5	2
12	L3-5 DECOMPRESSION AND LUMBAR LAMINOTOMY BILATERAL L2-3, L3-4, L4-5 FORAMINOTOMY			Right	L5	4	1
13	Right L4-5 TLIF & Fusion	2	Lumbar	Left	L5	5	3	6	0
13	Right L4-5 TLIF & Fusion			Right	L5	8	2
13	Right L4-5 TLIF & Fusion			Right	L4	5	3
13	Right L4-5 TLIF & Fusion			Left	L4	5	4
14	MIS L4-5 TLIF	2	Lumbar	Left	L4	3	3	8	4
14	MIS L4-5 TLIF			Left	L5	8	4
14	MIS L4-5 TLIF			Right	L5	3	2
14	MIS L4-5 TLIF			Right	S1	4	4
15	MIS L3-4 TLIF, right side approach	2	Lumbar	Right	L3	1	1	5	0
15	MIS L3-4 TLIF, right side approach			Right	L4	1	1
16	2 lvl MIS L3-5 decompression, laminotomy, foraminotomy	1	Lumbar	Left	L5	18	5	5	1
17	C1-T1 decompressio & fusion	2	Cervical	Left	C6	4	4	8	0
17	C1-T1 decompressio & fusion			Left	C7	10	3
17	C1-T1 decompressio & fusion			Right	C6	6	3
17	C1-T1 decompressio & fusion			Right	C7	8	4
18	revision surgery & extension up to L1 & possible TLIF L1-2	2	Lumbar	Left	L2	21	11	8	3
18	revision surgery & extension up to L1 & possible TLIF L1-2			Right	L2	20	12
19	Right MIS L4-5 interbody fusion & pedicle screw fixation w/ O-arm	2	Lumbar	Right	L5	14	3	5	0
20	3 lvl lumbar decompression & fusion L3-5 w/ 3lvl TLIF w/ O-arm	2	Lumbar	Right	L4	6	3	10	3
20	3 lvl lumbar decompression & fusion L3-5 w/ 3lvl TLIF w/ O-arm			Right	L5	3	2
21	c3-7 ACDF	2	Cervical	Right	C4	5	2	9	0
21	c3-7 ACDF			Right	C6	4	2
22	Redo Anterior approach C3-4, c6-7	2	Cervical	Right	C4	4	2	7	3
22	Redo Anterior approach C3-4, c6-7			Right	C7	4	2
23	C3-6 ACDF	2	Cervical	Right	C4	9	9	6	6
23	C3-6 ACDF			Right	C5	5	5
23	C3-6 ACDF			Right	C6	6	6
24	C4-5 & C5-6 Anterior cervical arthroplasty	2	Cervical	Right	C5	1	1	6	1
24	C4-5 & C5-6 Anterior cervical arthroplasty			Right	C6	2	1
25	C3-7 ACDF	2	Cervical	Left	C4	4	2	8	0
25	C3-7 ACDF			Right	C4	3	2
26	Redo Right MIS L5-S1, TLIF & pedicle screw w/ O-arm	2	Lumbar	Right	S1	9	2	8	0
27	3 lvl ACDF C3-6	2	Cervical	Right	C4	6	6	9	6
27	3 lvl ACDF C3-6			Left	C4	5	3
28	L5-S1 left sided MIS discectomy	1	Lumbar	Left	L5	10	3	9	3
29	redo percutaneous left sided approach for L4-5 TLIF with pedicle screw fixation w/ O-arm	2	Lumbar	Left	L5	4	2	8	0
29	redo percutaneous left sided approach for L4-5 TLIF with pedicle screw fixation w/ O-arm			Left	L4	2	1
30	L2-S1 DECOMPRESSION TLIF AND PEDICLE SCREW FIXATION WITH O-ARM	2	Lumbar	Right	L3	4	1	2	0
30	L2-S1 DECOMPRESSION TLIF AND PEDICLE SCREW FIXATION WITH O-ARM			Right	L4	8	3
30	L2-S1 DECOMPRESSION TLIF AND PEDICLE SCREW FIXATION WITH O-ARM			Right	L5	1	1
30	L2-S1 DECOMPRESSION TLIF AND PEDICLE SCREW FIXATION WITH O-ARM			Right	S1	3	2
30	L2-S1 DECOMPRESSION TLIF AND PEDICLE SCREW FIXATION WITH O-ARM			Left	L3	5	1
30	L2-S1 DECOMPRESSION TLIF AND PEDICLE SCREW FIXATION WITH O-ARM			Left	L4	2	2
30	L2-S1 DECOMPRESSION TLIF AND PEDICLE SCREW FIXATION WITH O-ARM			Left	L5	1	1
30	L2-S1 DECOMPRESSION TLIF AND PEDICLE SCREW FIXATION WITH O-ARM			Left	S1	2	2
31	Revision & extension of previous fusion w/ L2-3 decompression & TLIF w/ O-Arm	2	Lumbar	Right	L2	17	5	4	2
31	Revision & extension of previous fusion w/ L2-3 decompression & TLIF w/ O-Arm			Right	L3	2	2
31	Revision & extension of previous fusion w/ L2-3 decompression & TLIF w/ O-Arm			Left	L2	4	4
31	Revision & extension of previous fusion w/ L2-3 decompression & TLIF w/ O-Arm			Left	L3	3	2
32	Redo Posterior cervical approach for laminectomy and c2-t2 fixation w/ c2-4 decompresssion and t1-2 transpedicular disections w/ O-arm	2	Cervical	Left	C4	5	5	6	2
32	Redo Posterior cervical approach for laminectomy and c2-t2 fixation w/ c2-4 decompresssion and t1-2 transpedicular disections w/ O-arm			Left	T1	9	2
32	Redo Posterior cervical approach for laminectomy and c2-t2 fixation w/ c2-4 decompresssion and t1-2 transpedicular disections w/ O-arm			Right	C4	7	7
32	Redo Posterior cervical approach for laminectomy and c2-t2 fixation w/ c2-4 decompresssion and t1-2 transpedicular disections w/ O-arm			Right	T1	10	8
33	right minimally invasive approach for right side L3-4 TLIF & pedicle fixation w/ o-arm	2	Lumbar	Right	L3	3	2	7	0
33	right minimally invasive approach for right side L3-4 TLIF & pedicle fixation w/ o-arm			Right	L4	4	2
34	right side MIS TLIF	2	Lumbar	Right	L4	6	1	8	1
34	right side MIS TLIF			Right	L5	5	1
35	right sided approach for L3-4, L4-5, L5-S1 TLIF & pedicle screw fixation w/ airo ct	2	Lumbar	Right	L5	5	3	7	0
35	right sided approach for L3-4, L4-5, L5-S1 TLIF & pedicle screw fixation w/ airo ct			Left	L5	7	4
35	right sided approach for L3-4, L4-5, L5-S1 TLIF & pedicle screw fixation w/ airo ct			Right	L4	10	3
36	right sided MIS decompression L4-5	1	Lumbar	Left	L4	10	1	9	5
36	right sided MIS decompression L4-5			Left	L5	16	1
36	right sided MIS decompression L4-5			Right	L4	4	2
36	right sided MIS decompression L4-5			Right	L5	5	2
37	revision surgery w/ decompression & extension up to L2 w/ O arm	2	Lumbar	Left	L2	20	2	6	2
37	revision surgery w/ decompression & extension up to L2 w/ O arm			Left	L3	7	4
37	revision surgery w/ decompression & extension up to L2 w/ O arm			Right	L3	7	3
37	revision surgery w/ decompression & extension up to L2 w/ O arm			Left	L4	14	4
37	revision surgery w/ decompression & extension up to L2 w/ O arm			Right	L4	21	3
38	Right side approach for percutaneous L4-5, L5-S1, TLIF & pedicle screw fixation w/ O-arm	2	Lumbar	Right	L4	11	3	5	0
38	Right side approach for percutaneous L4-5, L5-S1, TLIF & pedicle screw fixation w/ O-arm			Right	L5	8	1
38	Right side approach for percutaneous L4-5, L5-S1, TLIF & pedicle screw fixation w/ O-arm			Right	S1	6	1
39	Right sided MIS flor L4-5 Bilateral decompression & TLIF	2	Lumbar	Left	L5	11	3	0	0
39	Right sided MIS flor L4-5 Bilateral decompression & TLIF			Right	L4	9	5
39	Right sided MIS flor L4-5 Bilateral decompression & TLIF			Right	L5	4	3
40	L3-S1 TLIF		Lumbar	Left	L5	3	1	3	0
41	L5/S1 TLIF		Lumbar	Left	L5	12	3	9	2
41	L5/S1 TLIF			Right	L5	7	3
41	L5/S1 TLIF			Left	S1	8	2
41	L5/S1 TLIF			Right	S1	18	3
42	L4/5 Fusion		Lumbar	Left	L5	12	4	7	1
42	L4/5 Fusion			Right	L5	14	4

## Sheet: Nerve_Level_Clean
Field	Value
Sheet	Nerve_Level_Clean
Purpose	One row per nerve with pre/post thresholds and region/side/level.
How to read	Use to compute nerve-level counts and improvements; 'baseline_elevated' is pre>2.0 mA.
patient_id	region	side	level	mmg_pre	mmg_post	baseline_elevated	worsened	delta_mmg
1	Lumbar	Right	L4	5	1	TRUE	FALSE	4
1		Right	L5	20	2	TRUE	FALSE	18
2	Lumbar	Left	L2	13	3	TRUE	FALSE	10
3	Cervical	Left	C7	14	7	TRUE	FALSE	7
4	Lumbar	Left	L3	7	4	TRUE	FALSE	3
5	Lumbar	Right	L3	12	6	TRUE	FALSE	6
5		Left	L3	10	3	TRUE	FALSE	7
6	Lumbar	Left	L5	15	2	TRUE	FALSE	13
7	Lumbar	Left	L4	10	2	TRUE	FALSE	8
8	Lumbar	Left	L4	11	9	TRUE	FALSE	2
9	Lumbar	Left	L3	8	1	TRUE	FALSE	7
9		Left	L4	16	10	TRUE	FALSE	6
9		Left	L5	10	9	TRUE	FALSE	1
9		Right	L3	8	3	TRUE	FALSE	5
9		Right	L4	10	2	TRUE	FALSE	8
9		Right	L5	6	2	TRUE	FALSE	4
10	Lumbar	Left	L5	9	2	TRUE	FALSE	7
10		Left	L4	7	2	TRUE	FALSE	5
11	Cervical	Left	C4	5	4	TRUE	FALSE	1
11		Left	C5	3	3	TRUE	FALSE	0
11		Right	C4	2	2	FALSE	FALSE	0
11		Right	C5	5	2	TRUE	FALSE	3
12	Lumbar	Left	L2	4	2	TRUE	FALSE	2
12		Left	L3	4	2	TRUE	FALSE	2
12		Left	L4	4	2	TRUE	FALSE	2
12		Left	L5	6	2	TRUE	FALSE	4
12		Right	L2	9	2	TRUE	FALSE	7
12		Right	L3	4	2	TRUE	FALSE	2
12		Right	L4	5	2	TRUE	FALSE	3
12		Right	L5	4	1	TRUE	FALSE	3
13	Lumbar	Left	L5	5	3	TRUE	FALSE	2
13		Right	L5	8	2	TRUE	FALSE	6
13		Right	L4	5	3	TRUE	FALSE	2
13		Left	L4	5	4	TRUE	FALSE	1
14	Lumbar	Left	L4	3	3	TRUE	FALSE	0
14		Left	L5	8	4	TRUE	FALSE	4
14		Right	L5	3	2	TRUE	FALSE	1
14		Right	S1	4	4	TRUE	FALSE	0
15	Lumbar	Right	L3	1	1	FALSE	FALSE	0
15		Right	L4	1	1	FALSE	FALSE	0
16	Lumbar	Left	L5	18	5	TRUE	FALSE	13
17	Cervical	Left	C6	4	4	TRUE	FALSE	0
17		Left	C7	10	3	TRUE	FALSE	7
17		Right	C6	6	3	TRUE	FALSE	3
17		Right	C7	8	4	TRUE	FALSE	4
18	Lumbar	Left	L2	21	11	TRUE	FALSE	10
18		Right	L2	20	12	TRUE	FALSE	8
19	Lumbar	Right	L5	14	3	TRUE	FALSE	11
20	Lumbar	Right	L4	6	3	TRUE	FALSE	3
20		Right	L5	3	2	TRUE	FALSE	1
21	Cervical	Right	C4	5	2	TRUE	FALSE	3
21		Right	C6	4	2	TRUE	FALSE	2
22	Cervical	Right	C4	4	2	TRUE	FALSE	2
22		Right	C7	4	2	TRUE	FALSE	2
23	Cervical	Right	C4	9	9	TRUE	FALSE	0
23		Right	C5	5	5	TRUE	FALSE	0
23		Right	C6	6	6	TRUE	FALSE	0
24	Cervical	Right	C5	1	1	FALSE	FALSE	0
24		Right	C6	2	1	FALSE	FALSE	1
25	Cervical	Left	C4	4	2	TRUE	FALSE	2
25		Right	C4	3	2	TRUE	FALSE	1
26	Lumbar	Right	S1	9	2	TRUE	FALSE	7
27	Cervical	Right	C4	6	6	TRUE	FALSE	0
27		Left	C4	5	3	TRUE	FALSE	2
28	Lumbar	Left	L5	10	3	TRUE	FALSE	7
29	Lumbar	Left	L5	4	2	TRUE	FALSE	2
29		Left	L4	2	1	FALSE	FALSE	1
30	Lumbar	Right	L3	4	1	TRUE	FALSE	3
30		Right	L4	8	3	TRUE	FALSE	5
30		Right	L5	1	1	FALSE	FALSE	0
30		Right	S1	3	2	TRUE	FALSE	1
30		Left	L3	5	1	TRUE	FALSE	4
30		Left	L4	2	2	FALSE	FALSE	0
30		Left	L5	1	1	FALSE	FALSE	0
30		Left	S1	2	2	FALSE	FALSE	0
31	Lumbar	Right	L2	17	5	TRUE	FALSE	12
31		Right	L3	2	2	FALSE	FALSE	0
31		Left	L2	4	4	TRUE	FALSE	0
31		Left	L3	3	2	TRUE	FALSE	1
32	Cervical	Left	C4	5	5	TRUE	FALSE	0
32		Left	T1	9	2	TRUE	FALSE	7
32		Right	C4	7	7	TRUE	FALSE	0
32		Right	T1	10	8	TRUE	FALSE	2
33	Lumbar	Right	L3	3	2	TRUE	FALSE	1
33		Right	L4	4	2	TRUE	FALSE	2
34	Lumbar	Right	L4	6	1	TRUE	FALSE	5
34		Right	L5	5	1	TRUE	FALSE	4
35	Lumbar	Right	L5	5	3	TRUE	FALSE	2
35		Left	L5	7	4	TRUE	FALSE	3
35		Right	L4	10	3	TRUE	FALSE	7
36	Lumbar	Left	L4	10	1	TRUE	FALSE	9
36		Left	L5	16	1	TRUE	FALSE	15
36		Right	L4	4	2	TRUE	FALSE	2
36		Right	L5	5	2	TRUE	FALSE	3
37	Lumbar	Left	L2	20	2	TRUE	FALSE	18
37		Left	L3	7	4	TRUE	FALSE	3
37		Right	L3	7	3	TRUE	FALSE	4
37		Left	L4	14	4	TRUE	FALSE	10
37		Right	L4	21	3	TRUE	FALSE	18
38	Lumbar	Right	L4	11	3	TRUE	FALSE	8
38		Right	L5	8	1	TRUE	FALSE	7
38		Right	S1	6	1	TRUE	FALSE	5
39	Lumbar	Left	L5	11	3	TRUE	FALSE	8
39		Right	L4	9	5	TRUE	FALSE	4
39		Right	L5	4	3	TRUE	FALSE	1
40	Lumbar	Left	L5	3	1	TRUE	FALSE	2
41	Lumbar	Left	L5	12	3	TRUE	FALSE	9
41		Right	L5	7	3	TRUE	FALSE	4
41		Left	S1	8	2	TRUE	FALSE	6
41		Right	S1	18	3	TRUE	FALSE	15
42	Lumbar	Left	L5	12	4	TRUE	FALSE	8
42		Right	L5	14	4	TRUE	FALSE	10

## Sheet: Patient_Level_Clean
Field	Value
Sheet	Patient_Level_Clean
Purpose	One row per patient with derived variables (TE, TRR, outcomes).
How to read	Use for patient-level analyses; TRR is missing if mean_pre<2.0 mA.
patient_id	nps_pre	nps_post	mmg_pre_mean	mmg_post_mean	TE	TRR	pain_improve_pct	mcid	complete_relief	nerves_per_patient
1	10	0	12.5	1.5	0	1	1	1	1	2
2	10	4	13	3	1	0.909091	0.6	1	0	1
3	10	0	14	7	5	0.583333	1	1	1	1
4	4	0	7	4	2	0.6	1	1	1	1
5	8	3	11	4.5	2.5	0.722222	0.625	1	0	2
6	6	0	15	2	0	1	1	1	1	1
7	10	0	10	2	0	1	1	1	1	1
8	8	7	11	9	7	0.222222	0.125	0	0	1
9	6	0	9.66667	4.5	2.5	0.673913	1	1	1	6
10	2	0	8	2	0	1	1	1	1	2
11	3	0	3.75	2.75	0.75	0.571429	1	1	1	4
12	0	0	5	1.875	0	1		0	1	8
13	6	0	5.75	3	1	0.733333	1	1	1	4
14	8	4	4.5	3.25	1.25	0.5	0.5	1	0	4
15	5	0	1	1	0		1	1	1	2
16	5	1	18	5	3	0.8125	0.8	1	0	1
17	8	0	7	3.5	1.5	0.7	1	1	1	4
18	8	3	20.5	11.5	9.5	0.486486	0.625	1	0	2
19	5	0	14	3	1	0.916667	1	1	1	1
20	10	3	4.5	2.5	0.5	0.8	0.7	1	0	2
21	9	0	4.5	2	0	1	1	1	1	2
22	7	3	4	2	0	1	0.571429	1	0	2
23	6	6	6.66667	6.66667	4.66667	0	0	0	0	3
24	6	1	1.5	1	0		0.833333	1	0	2
25	8	0	3.5	2	0	1	1	1	1	2
26	8	0	9	2	0	1	1	1	1	1
27	9	6	5.5	4.5	2.5	0.285714	0.333333	1	0	2
28	9	3	10	3	1	0.875	0.666667	1	0	1
29	8	0	3	1.5	0	1	1	1	1	2
30	2	0	3.25	1.625	0	1	1	1	1	8
31	4	2	6.5	3.25	1.25	0.722222	0.5	1	0	4
32	6	2	7.75	5.5	3.5	0.391304	0.666667	1	0	4
33	7	0	3.5	2	0	1	1	1	1	2
34	8	1	5.5	1	0	1	0.875	1	0	2
35	7	0	7.33333	3.33333	1.33333	0.75	1	1	1	3
36	9	5	8.75	1.5	0	1	0.444444	1	0	4
37	6	2	13.8	3.2	1.2	0.898305	0.666667	1	0	5
38	5	0	8.33333	1.66667	0	1	1	1	1	3
39	0	0	8	3.66667	1.66667	0.722222		0	1	3
40	3	0	3	1	0	1	1	1	1	1
41	9	2	11.25	2.75	0.75	0.918919	0.777778	1	0	4
42	7	1	13	4	2	0.818182	0.857143	1	0	2

## Sheet: Verify_Nerve_Stats
Field	Value
Sheet	Verify_Nerve_Stats
Purpose	Summary of nerve-level outcomes.
How to read	Percentages are conditional on the group named in the label.
Metric	Value
Total nerves	112
Baseline >2.0 mA (count, %)	101 (90.2%)
Improved ≥1 mA among elevated (count, %)	90 (89.1%)
Normalized ≤2.0 mA among improving (count, %)	47 (52.2%)
Any worsening (count)	0
Mean threshold reduction (mA)	4.34
SD threshold reduction (mA)	4.26
Mean % improvement (across nerves)	0.487

## Sheet: Verify_Patient_Stats
Field	Value
Sheet	Verify_Patient_Stats
Purpose	Summary of patient-level demographics and outcomes.
How to read	Counts use all patients; mean % pain improvement uses the baseline>0 subset (n=40).
Metric	Value
Total patients	42
Patients with mean baseline >2.0 mA (count, %)	40 (95.2%)
Mean baseline (mA) ± SD	8.2 ± 4.5
Mean post (mA) ± SD	3.2 ± 2.2
Mean reduction (mA) ± SD	4.9 ± 3.7
Mean % MMG improvement (patient means)	0.547
Improved pain (count, %)	39 (92.9%)
MCID achieved (count, %)	38 (90.5%)
Complete relief (count, %)	23 (54.8%)
NPS: mean pre ± SD	6.5 ± 2.6
NPS: mean post ± SD	1.4 ± 2.0
Mean % pain improvement (baseline>0)	0.804

## Sheet: Correlations_Pearson_Spearman
Field	Value
Sheet	Correlations_Pearson_Spearman
Purpose	Pairwise associations with % pain improvement (Pearson, 95% CI via Fisher; Spearman for robustness).
How to read	Use 'n' to see matched denominators. TRR row uses n=38 by design (requires TRR definable).
Metric	n	Pearson r	Pearson CI lo	Pearson CI hi	Spearman r
mmg_pct_change	40	0.396769	0.0972842	0.630367	0.244465
TRR (patient mean)	38	0.656255	0.425928	0.806698	0.43298
TE	40	-0.499898	-0.702077	-0.223135	-0.257223

## Sheet: Correlations_Models
Field	Value
Sheet	Correlations_Models
Purpose	Compact summary of key associations and model diagnostics.
How to read	Interpret β as change in % pain improvement per 1 mA TE. AUC/Brier/Calibration use TE→Complete relief & TE→MCID models.
Metric	Estimate	95% CI or N
%MMG→%pain (Pearson r)	0.396769	CI(0.09728421757130068, 0.6303671005538112), n=40
TRR→%pain (Pearson r)	0.656255	CI(0.42592832768907873, 0.8066978585493958), n=38
TE→%pain (Pearson r)	-0.499898	CI(-0.702077448492919, -0.22313545296248447), n=40
TE slope (β per mA, OLS)	-0.0632853
TE LOOCV RMSE	0.249462	n=40
TE LOOCV R²	0.125983	n=40
Logit OR per 1 mA TE (complete relief)	0.599432	95%CI (0.3649067123309177, 0.9846851853393053)
AUC apparent / LOOCV (complete relief)	0.744 / 0.638	n=42
Brier / BSS apparent (complete relief)	0.212 / 0.143
Brier / BSS LOOCV (complete relief)	0.233 / 0.059
Calibration (LOOCV intercept, slope)	0.132, 0.485
LRT χ², p (complete relief)	6.43, p=0.0113
Logit OR per 1 mA TE (MCID)	0.708753	95%CI (0.4815593160648617, 1.0431327113394142)
AUC apparent / LOOCV (MCID)	0.704 / 0.579	n=42
Brier / BSS apparent (MCID)	0.080 / 0.075
Brier / BSS LOOCV (MCID)	0.105 / -0.215
Calibration (LOOCV intercept, slope)	2.206, 0.019
LRT χ², p (MCID)	2.92, p=0.0874

## Sheet: CrossValidation
Field	Value
Sheet	CrossValidation
Purpose	Leave-one-out cross-validation for continuous models.
How to read	LOOCV r/R² summarize predictive performance; RMSE reported in the Models sheet for TE.
Model	Apparent r	LOOCV r	Apparent R²	LOOCV R²	Notes
%MMG→%pain	0.396769	0.201122	0.157426	0.0404502	RMSE only for TE reported in Models sheet
TRR→%pain	0.656255	0.592327	0.43067	0.350851
TE→%pain	-0.499898	0.354941	0.249898	0.125983

[truncated: 5 more sheets: TE_TwoPart, Logit_CompleteRelief_TE, Logit_MCID_TE, Anchor_Sensitivity, Thresholds_MCID]
