# Supplementary material for: Threshold-Anchored Mechanomyography Metrics for Patient Stratification in Spinal Decompression: Associations with Early Pain Outcomes
Source: J Pers Med. 2025 Nov 21;15(12):564. doi: 10.3390/jpm15120564 (PMC12734088; doi:10.3390/jpm15120564)
Supplement: Supplementary file 1 [file jpm-15-00564-s001.zip › Supplementary File S3-mmg_comprehensive_supplement.py]

"""
mmg_make_comprehensive_supplement.py
====================================
One-stop reproducible generator for the manuscript's supplementary workbook.

**Input:**  MMG_Datafile.xlsx (same folder) — de-identified raw data
**Output:** MMG_Submission_Supplement.xlsx — single comprehensive XLSX with clear, per-sheet explanations

Key analysis choices (standardized):
- TE  = max(mean_post - 2.0, 0)  (patient-level, using mean thresholds across nerves)
- TRR = ((mean_pre - 2.0) - max(mean_post - 2.0, 0)) / (mean_pre - 2.0)  (patient-level mean; defined if mean_pre ≥ 2.0)
- MCID = (NPS improvement ≥ 2 points) OR (≥30% reduction)

Every sheet begins with an "INFO" block documenting the sheet's purpose and how to read it.
No external files or internet access are used.
Dependencies: pandas, numpy, xlsxwriter, openpyxl, mpmath
"""

import pandas as pd, numpy as np, math
from pathlib import Path

RAW = Path("MMG_Datafile.xlsx")
OUT = Path("MMG_Submission_Supplement.xlsx")
REF = 2.0

# ---------- helpers ----------
def info_block_to_df(title, purpose, how_to_read, notes=None):
    rows = [
        ("Sheet", title),
        ("Purpose", purpose),
        ("How to read", how_to_read),
    ]
    if notes:
        rows.append(("Notes", notes))
    return pd.DataFrame(rows, columns=["Field","Value"])

def write_with_info(writer, sheet_name, info_df, data_df):
    # Writes an INFO block, blank row, then the data table
    info_df.to_excel(writer, index=False, sheet_name=sheet_name)
    start = info_df.shape[0] + 2
    data_df.to_excel(writer, index=False, sheet_name=sheet_name, startrow=start)

def fisher_ci(r, n, alpha=0.05):
    if n <= 3 or abs(r) >= 1: return (float('nan'), float('nan'))
    z = 0.5*math.log((1+r)/(1-r)); se = 1/math.sqrt(n-3)
    from statistics import NormalDist
    zc = NormalDist().inv_cdf(1 - alpha/2)
    lo = math.tanh(z - zc*se); hi = math.tanh(z + zc*se)
    return (float(lo), float(hi))

def pearson_r(x, y):
    x = np.asarray(x, dtype=float); y = np.asarray(y, dtype=float)
    xm, ym = x.mean(), y.mean()
    num = ((x-xm)*(y-ym)).sum()
    den = math.sqrt(((x-xm)**2).sum()*((y-ym)**2).sum())
    return float(num/den) if den>0 else float('nan')

def spearman_r(x,y):
    x = np.asarray(x, float); y = np.asarray(y, float)
    xr = x.argsort().argsort().astype(float); yr = y.argsort().argsort().astype(float)
    return pearson_r(xr, yr)

def corr_p_value(r, n):
    if n < 3: return float('nan')
    t = r * math.sqrt((n-2)/(1-r*r)) if abs(r) < 1 else float('inf')
    import mpmath as mp
    df = n - 2
    x = df/(df + t*t)
    ib = mp.betainc(df/2, 0.5, 0, x, regularized=True)
    return float(2*min(ib/2, 1-ib/2))

def linreg_fit(x, y):
    x = np.asarray(x, float); y = np.asarray(y, float)
    xm, ym = x.mean(), y.mean()
    Sxy = ((x-xm)*(y-ym)).sum(); Sxx = ((x-xm)**2).sum()
    b1 = Sxy/Sxx if Sxx>0 else float('nan')
    b0 = ym - b1*xm
    yhat = b0 + b1*x; resid = y - yhat
    n = len(x)
    s2 = (resid**2).sum()/(n-2) if n>2 else float('nan')
    se_b1 = math.sqrt(s2/Sxx) if Sxx>0 and not np.isnan(s2) else float('nan')
    from statistics import NormalDist
    zc = NormalDist().inv_cdf(0.975)
    ci = (b1 - zc*se_b1, b1 + zc*se_b1) if not np.isnan(se_b1) else (float('nan'), float('nan'))
    return b0, b1, se_b1, ci, yhat

def loocv_linear_preds(x, y):
    x = np.asarray(x, float); y = np.asarray(y, float); n = len(y)
    yhat = np.zeros(n)
    for i in range(n):
        mask = np.ones(n, dtype=bool); mask[i]=False
        b0, b1, _, _, _ = linreg_fit(x[mask], y[mask])
        yhat[i] = b0 + b1*x[i]
    return yhat

def logistic_fit_univariate(x, y, max_iter=200, tol=1e-8):
    x = np.asarray(x, float); y = np.asarray(y, float)
    X = np.column_stack([np.ones_like(x), x]); beta = np.zeros(2)
    for _ in range(max_iter):
        z = X @ beta; p = 1/(1+np.exp(-z))
        W = p*(1-p)
        H = X.T @ (W[:,None]*X); g = X.T @ (y - p)
        try:
            step = np.linalg.solve(H, g)
        except np.linalg.LinAlgError:
            H = H + 1e-6*np.eye(2); step = np.linalg.solve(H, g)
        beta_new = beta + step
        if np.linalg.norm(step) < tol:
            beta = beta_new; break
        beta = beta_new
    try:
        cov = np.linalg.inv(H)
    except np.linalg.LinAlgError:
        cov = np.linalg.pinv(H)
    se = np.sqrt(np.diag(cov))
    return beta, se

def predict_logistic(beta, x):
    x = np.asarray(x, float)
    return 1/(1+np.exp(-(beta[0] + beta[1]*x)))

def auc_score(y_true, y_score):
    y_true = np.asarray(y_true); y_score = np.asarray(y_score)
    order = np.argsort(y_score)
    y_true = y_true[order]
    ranks = np.arange(1, len(y_score)+1)
    n1 = y_true.sum(); n0 = len(y_true) - n1
    if n1==0 or n0==0: return float('nan')
    R1 = ranks[y_true==1].sum()
    U1 = R1 - n1*(n1+1)/2
    return float(U1 / (n1*n0))

def brier_score(y, p):
    y = np.asarray(y, float); p = np.asarray(p, float)
    return float(((y-p)**2).mean())

def calibration_intercept_slope(y, phat):
    y = np.asarray(y, float); p = np.clip(np.asarray(phat, float), 1e-6, 1-1e-6)
    logit = np.log(p/(1-p))
    beta, se = logistic_fit_univariate(logit, y)  # y ~ logit(phat)
    return float(beta[0]), float(beta[1])

def loocv_logistic_probs(x, y):
    x = np.asarray(x, float); y = np.asarray(y, float); n = len(y)
    phat = np.zeros(n)
    for i in range(n):
        mask = np.ones(n, dtype=bool); mask[i]=False
        beta_i, se_i = logistic_fit_univariate(x[mask], y[mask])
        phat[i] = predict_logistic(beta_i, x[i])
    return phat

def welch_t(a, b):
    import mpmath as mp
    a = np.asarray(a, float); b = np.asarray(b, float)
    na, nb = len(a), len(b)
    ma, mb = a.mean(), b.mean()
    sa2, sb2 = a.var(ddof=1), b.var(ddof=1)
    num = ma - mb
    den = math.sqrt(sa2/na + sb2/nb) if na>1 and nb>1 else float('nan')
    t = num/den if den>0 else float('nan')
    if np.isnan(t): return float('nan'), float('nan'), float('nan'), float('nan'), (float('nan'), float('nan'))
    df = (sa2/na + sb2/nb)**2 / ((sa2*sa2)/(na*na*(na-1)) + (sb2*sb2)/(nb*nb*(nb-1)))
    x = df/(df + t*t)
    ib = mp.betainc(df/2, 0.5, 0, x, regularized=True)
    p = 2*min(ib/2, 1 - ib/2)
    from statistics import NormalDist
    zc = NormalDist().inv_cdf(0.975)
    ci = (num - zc*den, num + zc*den) if not np.isnan(den) else (float('nan'), float('nan'))
    return float(num), float(t), float(df), float(p), (float(ci[0]), float(ci[1]))

def hedges_g(a,b):
    a = np.asarray(a,float); b = np.asarray(b,float)
    na, nb = len(a), len(b)
    sa2, sb2 = a.var(ddof=1), b.var(ddof=1)
    sp = math.sqrt(((na-1)*sa2 + (nb-1)*sb2)/(na+nb-2)) if (na+nb-2)>0 else float('nan')
    d = (a.mean() - b.mean())/sp if sp>0 else float('nan')
    J = 1 - (3/(4*(na+nb)-9)) if (na+nb)>3 else 1.0
    return float(d*J)

def diagnostic_stats(y_true, y_pred_binary):
    y = np.asarray(y_true).astype(int); yp = np.asarray(y_pred_binary).astype(int)
    TP = int(((yp==1) & (y==1)).sum()); TN = int(((yp==0) & (y==0)).sum())
    FP = int(((yp==1) & (y==0)).sum()); FN = int(((yp==0) & (y==1)).sum())
    sens = TP/(TP+FN) if (TP+FN)>0 else float('nan')
    spec = TN/(TN+FP) if (TN+FP)>0 else float('nan')
    ppv = TP/(TP+FP) if (TP+FP)>0 else float('nan')
    npv = TN/(TN+FN) if (TN+FN)>0 else float('nan')
    return {'TP':TP,'TN':TN,'FP':FP,'FN':FN,'Sensitivity':sens,'Specificity':spec,'PPV':ppv,'NPV':npv}

def loglik_logistic(beta, x, y):
    z = beta[0] + beta[1]*x; p = 1/(1+np.exp(-z)); eps=1e-12
    return float((y*np.log(p+eps) + (1-y)*np.log(1-p+eps)).sum())

# ---------- load & assemble ----------
raw = pd.read_excel(RAW, sheet_name=0)
raw.columns = [str(c) for c in raw.columns]
col_map = {
    'PATIENT #':'patient_id',
    'PROCEDURE':'procedure_desc',
    'Decompression =1\\nDecom+Fusion =2':'decompression_code',
    'REGION':'region','SIDE':'side','LEVEL':'level',
    'MMG':'mmg_pre','MMG PRE':'mmg_pre','Unnamed: 7':'mmg_post',
    'NPS':'nps_pre','NPS PRE':'nps_pre','Unnamed: 9':'nps_post',
}
for c, newc in col_map.items():
    if c in raw.columns: raw.rename(columns={c:newc}, inplace=True)

mask_header = (raw['mmg_pre'].astype(str).str.upper()=='PRE') | (raw['nps_pre'].astype(str).str.upper()=='PRE')
raw = raw.loc[~mask_header].copy()
for col in ['patient_id','procedure_desc','decompression_code']:
    if col in raw.columns: raw[col] = raw[col].ffill()

nerve_rows = raw.dropna(subset=['level']).copy()
for col in ['patient_id','decompression_code','mmg_pre','mmg_post','nps_pre','nps_post']:
    if col in nerve_rows.columns: nerve_rows[col] = pd.to_numeric(nerve_rows[col], errors='coerce')
nerve_rows['level'] = nerve_rows['level'].astype(str).str.strip()

nerve_df = nerve_rows[['patient_id','region','side','level','mmg_pre','mmg_post']].copy()
nerve_df['patient_id'] = nerve_df['patient_id'].astype(int)

def coalesce_first(s):
    s = s.dropna()
    return s.iloc[0] if len(s)>0 else np.nan

nps_df = nerve_rows.groupby('patient_id').agg(
    nps_pre=('nps_pre', coalesce_first),
    nps_post=('nps_post', coalesce_first),
    nerves_per_patient=('level','count')
).reset_index()

patient_mmg = nerve_df.groupby('patient_id').agg(
    mmg_pre_mean=('mmg_pre','mean'),
    mmg_post_mean=('mmg_post','mean')
).reset_index()

patient = nps_df.merge(patient_mmg, on='patient_id', how='left')

# Derived metrics
patient['pain_change_abs'] = patient['nps_pre'] - patient['nps_post']
patient['pain_improve_pct'] = np.where(patient['nps_pre']>0, (patient['nps_pre'] - patient['nps_post'])/patient['nps_pre'], np.nan)
patient['mcid'] = ((patient['pain_change_abs'] >= 2) | (patient['pain_improve_pct'] >= 0.30)).astype(int)
patient['complete_relief'] = (patient['nps_post'] == 0).astype(int)
patient['mmg_pct_change'] = (patient['mmg_pre_mean'] - patient['mmg_post_mean'])/patient['mmg_pre_mean']
patient['TE'] = np.maximum(patient['mmg_post_mean'] - REF, 0)

# TRR as patient-level mean (PRIMARY)
def trr_patient_mean(row):
    if pd.isna(row['mmg_pre_mean']) or pd.isna(row['mmg_post_mean']): return np.nan
    if row['mmg_pre_mean'] < REF: return np.nan
    base = row['mmg_pre_mean'] - REF
    post_elev = max(row['mmg_post_mean'] - REF, 0)
    return (base - post_elev)/base
patient['TRR'] = patient.apply(trr_patient_mean, axis=1)

# Analysis subsets
cont = patient[patient['nps_pre']>0].copy()             # n=40
matched_trr = cont[~cont['TRR'].isna()].copy()          # n=38

# ---------- compute core stats ----------
# Nerve-level summaries
nerve_df['baseline_elevated'] = nerve_df['mmg_pre'] > REF
n_total_nerves = nerve_df.shape[0]
n_elevated = int(nerve_df['baseline_elevated'].sum())
elev = nerve_df[nerve_df['baseline_elevated']].copy()
elev['improved_1mA'] = (elev['mmg_pre'] - elev['mmg_post']) >= 1.0
n_improved = int(elev['improved_1mA'].sum())
improving = elev[elev['improved_1mA']].copy()
improving['normalized'] = improving['mmg_post'] <= REF
n_normalized = int(improving['normalized'].sum())
nerve_df['worsened'] = (nerve_df['mmg_post'] > nerve_df['mmg_pre'])
n_worsened = int(nerve_df['worsened'].sum())
nerve_df['delta_mmg'] = nerve_df['mmg_pre'] - nerve_df['mmg_post']
mean_red = float(nerve_df['delta_mmg'].mean())
std_red  = float(nerve_df['delta_mmg'].std(ddof=1))
mean_pct_improve_nerves = float(((nerve_df['mmg_pre'] - nerve_df['mmg_post'])/nerve_df['mmg_pre']).mean())

# Patient-level summaries
n_patients = patient.shape[0]
patient['baseline_elevated_mean'] = patient['mmg_pre_mean'] > REF
n_elevated_patients = int(patient['baseline_elevated_mean'].sum())
post_mean_over_patients = float(patient['mmg_post_mean'].mean())
post_sd_over_patients = float(patient['mmg_post_mean'].std(ddof=1))
pre_mean_over_patients = float(patient['mmg_pre_mean'].mean())
pre_sd_over_patients = float(patient['mmg_pre_mean'].std(ddof=1))
reduction_mean_over_patients = float((patient['mmg_pre_mean'] - patient['mmg_post_mean']).mean())
reduction_sd_over_patients   = float((patient['mmg_pre_mean'] - patient['mmg_post_mean']).std(ddof=1))
pct_improve_patient_level = float(((patient['mmg_pre_mean'] - patient['mmg_post_mean'])/patient['mmg_pre_mean']).mean())
improved_any = int(((patient['nps_pre'] - patient['nps_post']) > 0).sum())
mcid_count   = int(patient['mcid'].sum())
complete_relief_count = int(patient['complete_relief'].sum())
nps_pre_mean = float(patient['nps_pre'].mean())
nps_pre_sd   = float(patient['nps_pre'].std(ddof=1))
nps_post_mean= float(patient['nps_post'].mean())
nps_post_sd  = float(patient['nps_post'].std(ddof=1))
mean_pain_improv_pct = float(cont['pain_improve_pct'].mean())

# Correlations
r_pct = pearson_r(cont['mmg_pct_change'], cont['pain_improve_pct'])
r_pct_ci = fisher_ci(r_pct, cont.shape[0]); p_pct = corr_p_value(r_pct, cont.shape[0])
r_trr = pearson_r(matched_trr['TRR'], matched_trr['pain_improve_pct'])
r_trr_ci = fisher_ci(r_trr, matched_trr.shape[0]); p_trr = corr_p_value(r_trr, matched_trr.shape[0])
r_te  = pearson_r(cont['TE'], cont['pain_improve_pct'])
r_te_ci  = fisher_ci(r_te, cont.shape[0]); p_te = corr_p_value(r_te, cont.shape[0])

# Cross-validation for linear models
yhat_pct = loocv_linear_preds(cont['mmg_pct_change'].to_numpy(), cont['pain_improve_pct'].to_numpy())
r_pct_cv = pearson_r(cont['pain_improve_pct'], yhat_pct); R2_pct_cv = r_pct_cv**2 if not np.isnan(r_pct_cv) else float('nan')
yhat_trr = loocv_linear_preds(matched_trr['TRR'].to_numpy(), matched_trr['pain_improve_pct'].to_numpy())
r_trr_cv = pearson_r(matched_trr['pain_improve_pct'], yhat_trr); R2_trr_cv = r_trr_cv**2 if not np.isnan(r_trr_cv) else float('nan')
yhat_te = loocv_linear_preds(cont['TE'].to_numpy(), cont['pain_improve_pct'].to_numpy())
r_te_cv = pearson_r(cont['pain_improve_pct'], yhat_te); R2_te_cv = r_te_cv**2 if not np.isnan(r_te_cv) else float('nan')
RMSE_te_cv = float(np.sqrt(((cont['pain_improve_pct'].to_numpy() - yhat_te)**2).mean()))

# TE slope overall (OLS)
_, te_slope, te_se, te_ci, _ = linreg_fit(cont['TE'].to_numpy(), cont['pain_improve_pct'].to_numpy())

# Two-part TE
te0 = cont[cont['TE']==0]['pain_improve_pct']; tepos = cont[cont['TE']>0]['pain_improve_pct']
diff, tstat, dfv, pval_diff, ci_diff = welch_t(te0, tepos); g = hedges_g(te0, tepos)
# Among TE>0 slope
subpos = cont[cont['TE']>0]
_, slope_pos, se_pos, ci_pos, _ = linreg_fit(subpos['TE'].to_numpy(), subpos['pain_improve_pct'].to_numpy())

# Logistic diagnostics (TE predicting complete relief and MCID)
x_te = patient['TE'].to_numpy()
y_cr = patient['complete_relief'].to_numpy().astype(float)
y_m  = patient['mcid'].to_numpy().astype(float)

beta_cr, se_cr = logistic_fit_univariate(x_te, y_cr)
beta_m,  se_m  = logistic_fit_univariate(x_te, y_m)

# Wald OR and CI
from statistics import NormalDist
zc = NormalDist().inv_cdf(0.975)

def OR_and_CI(beta, se):
    OR = math.exp(beta[1]); lo = math.exp(beta[1] - zc*se[1]); hi = math.exp(beta[1] + zc*se[1])
    return OR, (lo, hi)

OR_cr, ORCI_cr = OR_and_CI(beta_cr, se_cr)
OR_m,  ORCI_m  = OR_and_CI(beta_m,  se_m )

# apparent & LOOCV metrics
ph_app_cr = predict_logistic(beta_cr, x_te); ph_cv_cr = loocv_logistic_probs(x_te, y_cr)
ph_app_m  = predict_logistic(beta_m,  x_te); ph_cv_m  = loocv_logistic_probs(x_te, y_m)

AUC_app_cr = auc_score(y_cr, ph_app_cr); AUC_cv_cr = auc_score(y_cr, ph_cv_cr)
AUC_app_m  = auc_score(y_m,  ph_app_m ); AUC_cv_m  = auc_score(y_m,  ph_cv_m )

Brier_app_cr = brier_score(y_cr, ph_app_cr); Brier_cv_cr = brier_score(y_cr, ph_cv_cr)
Brier_app_m  = brier_score(y_m,  ph_app_m ); Brier_cv_m  = brier_score(y_m,  ph_cv_m )

prev_cr = float(np.mean(y_cr)); prev_m = float(np.mean(y_m))
bref_cr = prev_cr*(1-prev_cr) if 0<prev_cr<1 else float('nan')
bref_m  = prev_m*(1-prev_m ) if 0<prev_m <1 else float('nan')
BSS_app_cr = 1 - Brier_app_cr/bref_cr if bref_cr and bref_cr>0 else float('nan')
BSS_cv_cr  = 1 - Brier_cv_cr/bref_cr  if bref_cr and bref_cr>0 else float('nan')
BSS_app_m  = 1 - Brier_app_m /bref_m  if bref_m  and bref_m >0 else float('nan')
BSS_cv_m   = 1 - Brier_cv_m /bref_m   if bref_m  and bref_m >0 else float('nan')

cal_int_cr, cal_slope_cr = calibration_intercept_slope(y_cr, ph_cv_cr)
cal_int_m,  cal_slope_m  = calibration_intercept_slope(y_m,  ph_cv_m )

# Likelihood Ratio Tests vs intercept-only
prev_cr_clip = np.clip(prev_cr, 1e-9, 1-1e-9)
prev_m_clip  = np.clip(prev_m,  1e-9, 1-1e-9)
beta0_cr = np.array([math.log(prev_cr_clip/(1-prev_cr_clip)), 0.0])
beta0_m  = np.array([math.log(prev_m_clip /(1-prev_m_clip )), 0.0])
LL_full_cr = loglik_logistic(beta_cr, x_te, y_cr); LL_null_cr = loglik_logistic(beta0_cr, x_te, y_cr); LR_cr = 2*(LL_full_cr-LL_null_cr)
LL_full_m  = loglik_logistic(beta_m,  x_te, y_m ); LL_null_m  = loglik_logistic(beta0_m,  x_te, y_m );  LR_m  = 2*(LL_full_m -LL_null_m)
import mpmath as mp
p_LR_cr = 1 - mp.gammainc(0.5, 0, LR_cr/2)/math.sqrt(math.pi)
p_LR_m  = 1 - mp.gammainc(0.5, 0, LR_m /2)/math.sqrt(math.pi)

# Anchor sensitivity (1.5, 2.0, 2.5 mA)
rows = []
for anchor in [1.5, 2.0, 2.5]:
    te_cont = np.maximum(cont['mmg_post_mean'] - anchor, 0)
    rp = pearson_r(te_cont, cont['pain_improve_pct'])
    rs = spearman_r(te_cont, cont['pain_improve_pct'])
    te_all = np.maximum(patient['mmg_post_mean'] - anchor, 0)
    b, s = logistic_fit_univariate(te_all, y_cr)
    auc_a = auc_score(y_cr, predict_logistic(b, te_all))
    rows.append([anchor, float(rp), float(rs), float(auc_a)])
anchor_df = pd.DataFrame(rows, columns=['Anchor mA','Pearson r (TE vs %pain)','Spearman r','AUC complete relief (apparent)'])

# Thresholds (MCID) at TE≤0 and TE≤1.5
thr_df = pd.DataFrame([
    {'Cutpoint':'TE≤0 (post≤2.0 mA)',  **diagnostic_stats(patient['mcid'], patient['TE']<=0.0)},
    {'Cutpoint':'TE≤1.5 (post≤3.5 mA)', **diagnostic_stats(patient['mcid'], patient['TE']<=1.5)},
])

# Aggregation robustness (TRR constructions; primary = patient-mean)
def trr_patient_mean_from_means(pre_mean, post_mean):
    if np.isnan(pre_mean) or np.isnan(post_mean) or pre_mean < REF: return np.nan
    base = pre_mean - REF; post_e = max(post_mean - REF, 0)
    return (base - post_e)/base

def trr_mean_of_nerves(pid):
    sub = nerve_df[nerve_df['patient_id']==pid]
    elig = sub[sub['mmg_pre']>=REF]
    if elig.empty: return np.nan
    base = elig['mmg_pre'] - REF
    post = np.maximum(elig['mmg_post'] - REF, 0)
    trr = (base - post)/base
    return float(trr.mean())

def trr_index_premax(pid):
    sub = nerve_df[nerve_df['patient_id']==pid].copy()
    sub = sub[sub['mmg_pre']>=REF]
    if sub.empty: return np.nan
    row = sub.sort_values(['mmg_pre','mmg_post'], ascending=[False, True]).iloc[0]
    base = row['mmg_pre'] - REF; post = max(row['mmg_post'] - REF, 0)
    return float((base - post)/base)

agg = patient[['patient_id','mmg_pre_mean','mmg_post_mean','pain_improve_pct','complete_relief']].copy()
agg['TRR_patient_mean']  = agg.apply(lambda r: trr_patient_mean_from_means(r['mmg_pre_mean'], r['mmg_post_mean']), axis=1)
agg['TRR_mean_of_nerves']= [trr_mean_of_nerves(pid) for pid in agg['patient_id']]
agg['TRR_index_premax']  = [trr_index_premax(pid) for pid in agg['patient_id']]
def r_with_pain(col):
    sub = agg[['pain_improve_pct', col]].dropna()
    return int(sub.shape[0]), pearson_r(sub[col], sub['pain_improve_pct'])
robustness = pd.DataFrame([
    {'Aggregation':'TRR patient-mean (PRIMARY)', 'n': r_with_pain('TRR_patient_mean')[0], 'r(TRR, pain)': r_with_pain('TRR_patient_mean')[1]},
    {'Aggregation':'TRR mean of nerves',         'n': r_with_pain('TRR_mean_of_nerves')[0], 'r(TRR, pain)': r_with_pain('TRR_mean_of_nerves')[1]},
    {'Aggregation':'TRR index nerve (pre-max)',  'n': r_with_pain('TRR_index_premax')[0], 'r(TRR, pain)': r_with_pain('TRR_index_premax')[1]},
])

# ---------- write the single workbook ----------
with pd.ExcelWriter(OUT, engine="xlsxwriter") as w:
    # README
    readme = pd.DataFrame({
        'Item':[
            'What is this file?','Raw-data dependency','Primary definitions',
            'Denominators','Reproducibility','Contact'
        ],
        'Value':[
            'Single, comprehensive supplement for peer review—numbers computed only from MMG_Datafile.xlsx.',
            'MMG_Datafile.xlsx (same folder). No other files used.',
            'TE = max(mean_post−2.0, 0);  TRR (patient-mean) = ((mean_pre−2.0)−max(mean_post−2.0,0))/(mean_pre−2.0);  MCID = ≥2 NPS points OR ≥30%.',
            'Correlations use pairwise-complete samples: e.g., TRR–outcome n=38 (requires baseline pain>0 and TRR definable).',
            'Run: python mmg_make_comprehensive_supplement.py',
            'Statistical contact: corresponding author/statistician.'
        ]
    })
    write_with_info(w, "README", info_block_to_df("README", "How to use this workbook and reproduce all numbers.",
                   "Read top-to-bottom. Each sheet begins with an INFO block, then the data table."), readme)

    # TOC
    toc = pd.DataFrame({
        'Order':[1,2,3,4,5,6,7,8,9,10,11,12,13],
        'Sheet':[
            'RAW_Sheet1','Nerve_Level_Clean','Patient_Level_Clean','Verify_Nerve_Stats','Verify_Patient_Stats',
            'Correlations_Pearson_Spearman','Correlations_Models','CrossValidation','TE_TwoPart',
            'Logit_CompleteRelief_TE','Logit_MCID_TE','Anchor_Sensitivity','Thresholds_MCID'
        ],
        'Purpose':[
            'Provenance of raw table (post header-strip).',
            'One row per nerve; cleaned variables.',
            'One row per patient; derived variables.',
            'Nerve-level summary metrics.',
            'Patient-level summary metrics.',
            'Pairwise associations with % pain improvement.',
            'Compact model summary and key CIs/p-values.',
            'LOOCV performance for continuous models.',
            'Two-part TE analysis (TE=0 vs >0 and slope among TE>0).',
            'Logistic diagnostics for complete relief (TE predictor).',
            'Logistic diagnostics for MCID (TE predictor).',
            'Sensitivity of TE definition to 1.5–2.5 mA anchor.',
            'Operating characteristics for exploratory cutpoints.'
        ]
    })
    write_with_info(w, "TOC", info_block_to_df("TOC","Navigation index for the workbook.","See the 'Purpose' column to jump to the sheet you need."), toc)

    # RAW
    write_with_info(w, "RAW_Sheet1",
        info_block_to_df("RAW_Sheet1","Provenance copy of the raw data sheet (after removing header rows).",
                         "Use for auditing only; analyses operate on the cleaned nerve/patient tables."),
        nerve_rows.reset_index(drop=True))

    # Nerve clean
    write_with_info(w, "Nerve_Level_Clean",
        info_block_to_df("Nerve_Level_Clean","One row per nerve with pre/post thresholds and region/side/level.",
                         "Use to compute nerve-level counts and improvements; 'baseline_elevated' is pre>2.0 mA."),
        nerve_df.reset_index(drop=True))

    # Patient clean
    patient_clean = patient[['patient_id','nps_pre','nps_post','mmg_pre_mean','mmg_post_mean','TE','TRR','pain_improve_pct','mcid','complete_relief','nerves_per_patient']].copy()
    write_with_info(w, "Patient_Level_Clean",
        info_block_to_df("Patient_Level_Clean","One row per patient with derived variables (TE, TRR, outcomes).",
                         "Use for patient-level analyses; TRR is missing if mean_pre<2.0 mA."),
        patient_clean)

    # Verify stats (nerve)
    nerve_stats = pd.DataFrame({
        'Metric':[
            'Total nerves','Baseline >2.0 mA (count, %)','Improved ≥1 mA among elevated (count, %)',
            'Normalized ≤2.0 mA among improving (count, %)','Any worsening (count)',
            'Mean threshold reduction (mA)','SD threshold reduction (mA)','Mean % improvement (across nerves)'
        ],
        'Value':[
            n_total_nerves, f"{n_elevated} ({n_elevated/n_total_nerves:.1%})",
            f"{n_improved} ({(n_improved/n_elevated) if n_elevated>0 else float('nan'):.1%})",
            f"{n_normalized} ({(n_normalized/n_improved) if n_improved>0 else float('nan'):.1%})",
            n_worsened, f"{mean_red:.2f}", f"{std_red:.2f}", f"{mean_pct_improve_nerves:.3f}"
        ]
    })
    write_with_info(w, "Verify_Nerve_Stats",
        info_block_to_df("Verify_Nerve_Stats","Summary of nerve-level outcomes.","Percentages are conditional on the group named in the label."),
        nerve_stats)

    # Verify stats (patient)
    patient_stats = pd.DataFrame({
        'Metric':[
            'Total patients','Patients with mean baseline >2.0 mA (count, %)',
            'Mean baseline (mA) ± SD','Mean post (mA) ± SD','Mean reduction (mA) ± SD',
            'Mean % MMG improvement (patient means)',
            'Improved pain (count, %)','MCID achieved (count, %)','Complete relief (count, %)',
            'NPS: mean pre ± SD','NPS: mean post ± SD','Mean % pain improvement (baseline>0)'
        ],
        'Value':[
            n_patients, f"{n_elevated_patients} ({n_elevated_patients/n_patients:.1%})",
            f"{pre_mean_over_patients:.1f} ± {pre_sd_over_patients:.1f}",
            f"{post_mean_over_patients:.1f} ± {post_sd_over_patients:.1f}",
            f"{reduction_mean_over_patients:.1f} ± {reduction_sd_over_patients:.1f}",
            f"{pct_improve_patient_level:.3f}",
            f"{improved_any} ({improved_any/n_patients:.1%})",
            f"{mcid_count} ({mcid_count/n_patients:.1%})",
            f"{complete_relief_count} ({complete_relief_count/n_patients:.1%})",
            f"{nps_pre_mean:.1f} ± {nps_pre_sd:.1f}",
            f"{nps_post_mean:.1f} ± {nps_post_sd:.1f}",
            f"{mean_pain_improv_pct:.3f}"
        ]
    })
    write_with_info(w, "Verify_Patient_Stats",
        info_block_to_df("Verify_Patient_Stats","Summary of patient-level demographics and outcomes.",
                         "Counts use all patients; mean % pain improvement uses the baseline>0 subset (n=40)."),
        patient_stats)

    # Correlations (Pearson & Spearman)
    corr_rows = []
    sub = cont[['mmg_pct_change','pain_improve_pct']].dropna()
    corr_rows.append(['mmg_pct_change', int(sub.shape[0]), pearson_r(sub['mmg_pct_change'], sub['pain_improve_pct']), *fisher_ci(pearson_r(sub['mmg_pct_change'], sub['pain_improve_pct']), sub.shape[0]), spearman_r(sub['mmg_pct_change'], sub['pain_improve_pct'])])
    sub = matched_trr[['TRR','pain_improve_pct']].dropna()
    corr_rows.append(['TRR (patient mean)', int(sub.shape[0]), pearson_r(sub['TRR'], sub['pain_improve_pct']), *fisher_ci(pearson_r(sub['TRR'], sub['pain_improve_pct']), sub.shape[0]), spearman_r(sub['TRR'], sub['pain_improve_pct'])])
    sub = cont[['TE','pain_improve_pct']].dropna()
    corr_rows.append(['TE', int(sub.shape[0]), pearson_r(sub['TE'], sub['pain_improve_pct']), *fisher_ci(pearson_r(sub['TE'], sub['pain_improve_pct']), sub.shape[0]), spearman_r(sub['TE'], sub['pain_improve_pct'])])
    corr_df = pd.DataFrame(corr_rows, columns=['Metric','n','Pearson r','Pearson CI lo','Pearson CI hi','Spearman r'])
    write_with_info(w, "Correlations_Pearson_Spearman",
        info_block_to_df("Correlations_Pearson_Spearman","Pairwise associations with % pain improvement (Pearson, 95% CI via Fisher; Spearman for robustness).",
                         "Use 'n' to see matched denominators. TRR row uses n=38 by design (requires TRR definable)."),
        corr_df)

    # Model summary sheet
    models_df = pd.DataFrame({
        'Metric':[
            '%MMG→%pain (Pearson r)','TRR→%pain (Pearson r)','TE→%pain (Pearson r)',
            'TE slope (β per mA, OLS)','TE LOOCV RMSE','TE LOOCV R²',
            'Logit OR per 1 mA TE (complete relief)','AUC apparent / LOOCV (complete relief)',
            'Brier / BSS apparent (complete relief)','Brier / BSS LOOCV (complete relief)',
            'Calibration (LOOCV intercept, slope)',
            'LRT χ², p (complete relief)',
            'Logit OR per 1 mA TE (MCID)','AUC apparent / LOOCV (MCID)',
            'Brier / BSS apparent (MCID)','Brier / BSS LOOCV (MCID)',
            'Calibration (LOOCV intercept, slope)','LRT χ², p (MCID)'
        ],
        'Estimate':[
            r_pct, r_trr, r_te, te_slope, RMSE_te_cv, R2_te_cv,
            OR_cr, f"{AUC_app_cr:.3f} / {AUC_cv_cr:.3f}",
            f"{Brier_app_cr:.3f} / {BSS_app_cr:.3f}", f"{Brier_cv_cr:.3f} / {BSS_cv_cr:.3f}",
            f"{cal_int_cr:.3f}, {cal_slope_cr:.3f}", f"{LR_cr:.2f}, p={float(p_LR_cr):.3g}",
            OR_m, f"{AUC_app_m:.3f} / {AUC_cv_m:.3f}",
            f"{Brier_app_m:.3f} / {BSS_app_m:.3f}", f"{Brier_cv_m:.3f} / {BSS_cv_m:.3f}",
            f"{cal_int_m:.3f}, {cal_slope_m:.3f}", f"{LR_m:.2f}, p={float(p_LR_m):.3g}"
        ],
        '95% CI or N':[
            f"CI{r_pct_ci}, n={cont.shape[0]}", f"CI{r_trr_ci}, n={matched_trr.shape[0]}", f"CI{r_te_ci}, n={cont.shape[0]}",
            '', f"n={cont.shape[0]}", f"n={cont.shape[0]}",
            f"95%CI {ORCI_cr}", f"n={len(y_cr)}",
            '', '', '', '',
            f"95%CI {ORCI_m}", f"n={len(y_m)}", '', '', '', ''
        ]
    })
    write_with_info(w, "Correlations_Models",
        info_block_to_df("Correlations_Models","Compact summary of key associations and model diagnostics.",
                         "Interpret β as change in % pain improvement per 1 mA TE. AUC/Brier/Calibration use TE→Complete relief & TE→MCID models."),
        models_df)

    # CrossValidation
    cv_df = pd.DataFrame({
        'Model':['%MMG→%pain','TRR→%pain','TE→%pain'],
        'Apparent r':[r_pct, r_trr, r_te],
        'LOOCV r':[r_pct_cv, r_trr_cv, r_te_cv],
        'Apparent R²':[r_pct**2 if not np.isnan(r_pct) else np.nan, r_trr**2 if not np.isnan(r_trr) else np.nan, r_te**2 if not np.isnan(r_te) else np.nan],
        'LOOCV R²':[R2_pct_cv, R2_trr_cv, R2_te_cv],
        'Notes':['RMSE only for TE reported in Models sheet','','']
    })
    write_with_info(w, "CrossValidation",
        info_block_to_df("CrossValidation","Leave-one-out cross-validation for continuous models.",
                         "LOOCV r/R² summarize predictive performance; RMSE reported in the Models sheet for TE."),
        cv_df)

    # TE Two-part
    two_part_df = pd.DataFrame({
        'n(TE=0)':[int(len(te0))],'n(TE>0)':[int(len(tepos))],
        'Mean %improve (TE=0)':[float(te0.mean())],'Mean %improve (TE>0)':[float(tepos.mean())],
        'Diff (TE=0 - TE>0)':[float(diff)],'95%CI low':[float(ci_diff[0])],'95%CI high':[float(ci_diff[1])],'p (Welch t)':[float(pval_diff)],
        'Hedges g':[float(g)],
        'Slope among TE>0 (β per mA)':[float(slope_pos)],'Slope 95%CI low':[float(ci_pos[0])],'Slope 95%CI high':[float(ci_pos[1])]
    })
    write_with_info(w, "TE_TwoPart",
        info_block_to_df("TE_TwoPart","Two-part presentation due to TE mass at 0 (post≤2.0 mA).",
                         "Top: difference in % improvement for TE=0 vs TE>0 (Welch test, Hedges g). Bottom: dose–response slope among TE>0 only."),
        two_part_df)

    # Logistic sheets
    logit_cr = pd.DataFrame([
        ['OR per 1 mA (Wald CI)', OR_cr, ORCI_cr[0], ORCI_cr[1]],
        ['AUC (apparent/LOOCV)', AUC_app_cr, AUC_cv_cr, np.nan],
        ['Brier (apparent/LOOCV)', Brier_app_cr, Brier_cv_cr, np.nan],
        ['Brier Skill (apparent/LOOCV)', BSS_app_cr, BSS_cv_cr, np.nan],
        ['Calibration (LOOCV intercept/slope)', cal_int_cr, cal_slope_cr, np.nan],
        ['Likelihood Ratio Test (χ², p)', float(LR_cr), float(p_LR_cr), np.nan]
    ], columns=['Metric','Value 1','Value 2','Value 3'])
    write_with_info(w, "Logit_CompleteRelief_TE",
        info_block_to_df("Logit_CompleteRelief_TE","Univariate logistic regression: TE predicting complete relief.",
                         "OR < 1 indicates lower odds of complete relief with higher TE. LOOCV metrics reflect out-of-sample behavior."),
        logit_cr)

    logit_m = pd.DataFrame([
        ['OR per 1 mA (Wald CI)', OR_m, ORCI_m[0], ORCI_m[1]],
        ['AUC (apparent/LOOCV)', AUC_app_m, AUC_cv_m, np.nan],
        ['Brier (apparent/LOOCV)', Brier_app_m, Brier_cv_m, np.nan],
        ['Brier Skill (apparent/LOOCV)', BSS_app_m, BSS_cv_m, np.nan],
        ['Calibration (LOOCV intercept/slope)', cal_int_m, cal_slope_m, np.nan],
        ['Likelihood Ratio Test (χ², p)', float(LR_m), float(p_LR_m), np.nan]
    ], columns=['Metric','Value 1','Value 2','Value 3'])
    write_with_info(w, "Logit_MCID_TE",
        info_block_to_df("Logit_MCID_TE","Univariate logistic regression: TE predicting MCID.",
                         "OR < 1 indicates lower odds of achieving MCID with higher TE. LOOCV metrics reflect out-of-sample behavior."),
        logit_m)

    # Anchor sensitivity
    write_with_info(w, "Anchor_Sensitivity",
        info_block_to_df("Anchor_Sensitivity","Sensitivity of results to TE anchor (1.5–2.5 mA).",
                         "Columns report Pearson, Spearman, and apparent AUC for complete relief as anchor varies."),
        anchor_df)

    # Thresholds
    write_with_info(w, "Thresholds_MCID",
        info_block_to_df("Thresholds_MCID","Operating characteristics for two exploratory TE cutpoints (MCID endpoint).",
                         "TE≤0 (post≤2.0 mA) emphasizes specificity/PPV; TE≤1.5 (post≤3.5 mA) emphasizes sensitivity; values computed on n=42."),
        thr_df)

print(f"Wrote {OUT}")
